# Supplementary material for: Reshaping the chromatin landscape in HUVECs from small-for-gestational-age newborns
Source: JCI Insight. 2025 Apr 22;10(8):e186812. doi: 10.1172/jci.insight.186812 (PMC12038915; doi:10.1172/jci.insight.186812)
Supplement: Supporting data values [file jciinsight-10-186812-s010.xlsx]

## Sheet: Figure 1
Analysis of total length (Figure 1E)						Analysis of total branching length (Figure 1E)					Analysis of total segment length (% of AGA) (Figure 1E)
	AGA	SGA					AGA	SGA				AGA	SGA
	0.978342	1.27144					1.02236	1.35843				1.16777	1.80324
	1.01426	1.64164					0.983828	1.87584				0.987116	2.68461
	0.94591	1.30742					0.839387	1.45126				0.741395	1.92803
	1.24307	1.23805					1.41835	1.35123				1.63528	1.55494
	0.74454	1.46258					0.623586	1.69517				0.329008	2.65829
	1.00352	1.54878					1.01644	1.81849				1.04279	2.98389
	1.2201	1.23644					1.27779	1.34442				1.5242	1.67633
	0.929383	1.30211					0.88313	1.50296				0.605191	2.3198
	0.920881	1.09565					0.935357	1.23246				0.967329	1.51657
		1.22702						1.39833					2.0531
		1.24619						1.40443					1.83177
		1.24985						1.42572					2.00055
Percent of migration area (Figure 1G)						Migrating Cell Number (Figure 1I)
	AGA	SGA					AGA	SGA
	21.97	79.55					1.02235	1.55307
	11.24	92.74					1.01117	1.85475
	20.5	55.23					0.972067	2.10056
	20.61	56.91					0.994413	1.79888
EdU-positive cells(%) (Figure 1J)
	AGA	SGA
	31	39
	20	36
	32	37
	33	39
CCK8-OD Value (Figure 1K)
	AGA					SGA
0h	0.13	0.13	0.13	0.13		0.13	0.13	0.13	0.13
24h	0.344667	0.367133	0.351111	0.341		0.4719	0.432933	0.465778	0.435556
48h	0.9695	1.0813	1.093	0.973889		1.32387	1.6322	1.474	1.36222
72h	2.20367	1.71483	1.93327	2.02356		2.6699	2.68437	2.2372	2.5372
Glucose consumption (Figure 1L)
	AGA	SGA
	0.994527	1.11646
	0.964044	1.10122
	1.02501	1.07074
	1.01739	1.02501

## Sheet: Figure 2
Relative mRNA expression level (Figure 2D)																			Percent of positive CD44 Cells (Figure 2H)
	AGA					SGA													AGA	SGA
CXCL8	0.856757	0.767078	1.26579	1.11038		1.69021	1.50542	2.11821	2.51089										1.44373	1.6045
IL1A	0.903866	1.02888	1.04533	1.02193		2.54965	2.25121	1.90951	1.67432										0.819936	2.31511
TNFSF18	0.862213	0.787918	1.22783	1.12203		1.99462	2.37202	2.8801	3.52132										0.771704	1.99357
CD44	1.36889	0.866343	0.92211	0.842653		1.65062	1.79379	1.52945	1.46714										0.96463	2.09003
FOXF1	0.919108	1.14842	1.0909	0.841577		2.65945	3.62253	5.14803	6.27792
COL3A1	1.0868	1.41434	0.64053	0.858329		0.687511	0.661462	0.310428	0.429394
IGFBP3	0.553428	1.57689	0.381574	1.4881		0.186	0.235011	0.119025	0.351034
SFRP1	0.756666	0.589568	1.35447	1.2993		0.478878	0.520413	0.288717	0.336279										Relative CD44 protein level (Figure 2I)
CDH11	0.523666	0.940177	1.59693	0.939227		0.476513	0.381041	0.041036	0.342747										AGA	SGA
SULF1	1.01753	0.781907	1.03173	1.16883		0.832238	0.48132	0.626362	0.456295										1.13243	3.01053
																			1.18536	3.14726
																			0.632926	2.97911
																			0.541683	3.20622
																			1.30115	3.82013
																			1.20798	3.4844

## Sheet: Figure 3
Total branching length (% of Si-Control) (Figure 3C)								Total branching length (% of OE-Control) (Figure 3P)
	Si-Control	Si-CD44							OE-Control	OE-CD44
	0.934286	0.665813							1.56337	2.31382
	1.02719	0.694187							0.663192	2.55633
	1.03862	0.721675							0.773574	2.0876
Migrating Cell Number（% of Si-Control） (Figure 3D)								Migrating Cell Number（% of OE-Control） (Figure 3Q)
	Si-Control	Si-CD44							OE-Control	OE-CD44
	1.10325	0.509194							1.18628	1.39018
	1.22348	0.49505							0.954588	1.20945
	0.862801	0.424328							1.04263	1.41335
Percent of migration area (Figure 3E)								Percent of migration area (Figure 3R)
	Si-Control	Si-CD44							OE-Control	OE-CD44
	63	33							26	46
	43	34							20	41
	46	32							19	47
CCK8-OD Value (Figure 3F)								CCK8-OD Value (Figure 3S)
	Si-CD44			Si-Control					OE-Control			OE-CD44
24h	0.0846	0.0913	0.0853	0.0951	0.1	0.1001		24h	0.2284	0.2109	0.2253	0.2194	0.2357	0.2263
48h	0.1652	0.1896	0.1695	0.2381	0.202	0.2136		48h	0.4204	0.4353	0.423	0.4368	0.4326	0.4501
72h	0.2719	0.266	0.2672	0.5381	0.5204	0.4878		72h	0.6805	0.6456	0.6591	0.747	0.7696	0.7624
96h	0.7321	0.8504	0.7228	1.3124	1.4833	1.2841		96h	0.9476	0.946	0.9397	1.1526	1.1801	1.1773
	Glucose consumption (Figure 3G)							EdU-positive cells (%) (Figure 3T)
	Vehicle	Si-CD44							OE-Control	OE-CD44
	0.981997	0.900144							18.6	22.1
	1.05019	0.859114							19.2	26.1
	0.968358	0.926682							19.1	22.1

## Sheet: Figure 5
3C-qPCR (Figure 5E)
	AGA	SGA
E1	0.939523	2.54912
	1.07177	2.39496
	0.993092	2.51403
E2	0.946058	1.47427
	1.08673	1.53688
	0.972655	1.58008
E3	1.01866	1.28937
	1.00463	1.38191
	0.97716	1.35347
CD44 mRNA expression (Figure 5G)
Ctrl	Pro	E1	E2	E3
1.10295	0.067597	0.258977	0.282376	0.491058
0.813174	0.076333	0.269822	0.296162	0.588054
1.11396	0.031244	0.211757	0.286197	0.651933
Total segment length(Figure 5H)
Ctrl	Pro	E1	E2	E3
0.939417	0.197249	0.530728	0.54732	0.5733
1.14376	0.270167	0.484772	0.511189	0.592839
0.91693	0.218098	0.254121	0.619801	0.69905

## Sheet: Figure 6
		Chip-qPCR (Figure 6E)
		AGA		SGA
		IgG	JUN	IgG	JUN
	Promoter	1.03526	1.84038	1.04247	5.6962
		0.959264	1.7411	0.952638	4.99332
		1.00696	1.77769	1.00696	5.54044
	Enhancer1	0.972655	2.28153	0.920188	8.39773
		1.03526	2.09943	1.11729	9.18959
		0.993092	2.18859	0.972655	8.75435
	Enhancer2	0.948246	1.49831	0.952638	3.63008
		1.03049	1.85746	1.06437	3.4822
		1.02337	1.67404	0.986233	3.50642
	Enhancer3	1.03049	1.90968	0.97716	4.68051
		0.961483	1.83189	1.06191	4.2772
		1.00928	1.92297	0.963707	4.61608
	Relative expression of CD44 (Figure 6G)
	Vehicle	T-5224 5nM	T-5224 10nM
	1.03	0.41	0.18
	1.07	0.47	0.2
	0.92	0.36	0.19
	Total segment length (% of vehicle) (Figure 6H)
	Vehicle	T-5224 5nM	T-5224 10nM
	0.940533	0.752174	0.516502
	1.04047	0.628682	0.853296
	1.01899	0.802228	0.6941
	Total length (% of vehicle) (Figure 6I)
	Vehicle	T-5224 5nM	T-5224 10nM
	0.974895	0.794723	0.611202
	0.996896	0.714426	0.770435
	1.02824	0.779257	0.66555
	Total branching length (% of vehicle) (Figure 6J)
	Vehicle	T-5224 5nM	T-5224 10nM
	0.973305	0.780886	0.602109
	1.00374	0.695696	0.769115
	1.02299	0.772239	0.649139

## Sheet: Supplemental Figure 1
ROS level (Supplemental Figure 1B)
AGA	SGA
0.135	0.146
0.134	0.16
0.151	0.153
0.119	0.158

## Sheet: Supplementary Figure 3
Serum CD44 (Supplemental Figure 3B)
AGA	SGA
5.09657	13.5097
5.11105	6.09589
4.94595	20.7599
7.08364	8.2191
4.25945	4.45932
4.58821	4.9865
21.4797	8.38131
5.25733	4.00165
3.65551	10.5393
7.24585	6.23783
4.90105	4.66642
4.65628	3.39771
16.9509	28.1941
11.9745	5.58465
4.33042	12.6567
5.42968	3.8742
5.01257	24.3083
4.82863	13.966
4.66932	4.53897
4.35504	18.5527
5.52237	3.91331
19.5245	4.10014
4.91263
3.72648
3.68013
3.92779
3.90027
4.70553
16.515
20.7107
25.2989
9.57906
4.35938
3.05591
4.40138
16.0515
3.86841
19.3652
3.52227
14.1195
3.42233
4.20297
3.78586
3.22536
8.57538
4.69394
3.57006
3.36585
17.1131
11.0795
22.0446
10.7725
3.29488
6.24073
18.0415
3.41075
7.37619
6.9026
19.5926
3.86406
3.23116

## Sheet: Supplementary Figure 4
Relative mRNA expression of CD44 (Supplemental Figure 4A)
Si-Control	Si-CD44
0.946058	0.216614
1.02161	0.255197
1.03874	0.241309
Protein expession of CD44 (Supplemental Figure 4C)
Si-Control	Si-CD44
1.08892	0.174323
0.745291	0.259309
1.16597	0.230482
Analysis of total segment length (Supplemental Figure 4D)
Si-Control	Si-CD44
0.869461	0.640852
1.04458	0.453759
1.08596	0.541317
Analysis of total length (Supplemental Figure 4E）
Si-Control	Si-CD44
0.954439	0.708878
1.01717	0.753854
1.02849	0.775707
EdU-positive cells (%) (Supplemental Figure 4G）
Si-Control	Si-CD44
31.7	20.7
30.9	18.3
37.1	18.8
p-ERK1/2/t-ERK1/2 (Supplemental Figure 4H)
AGA	SGA
0.206048	0.500848
0.207113	1.8052
0.248253	0.896536
0.228216	0.674019
p-eNOS/t-eNOS (Supplemental Figure 4I）
AGA	SGA
1.09202	1.5338
1.17467	1.54203
0.733519	1.34593
Relative mRNA expression of CD44 (Supplemental Figure 4J）
OE-Control	OE-CD44
1	3396.85
1	4390.24
1	4346.45
Protein expression of CD44 (Supplemental Figure 4L）
OE-Control	OE-CD44
1.07589	5.03846
0.924254	1.97391
0.999878	4.44243
Analysis of total segment length (Supplemental Figure 4M）
OE-Control	OE-CD44
1.47078	2.21385
0.636905	2.91764
0.892316	2.17749
Analysis of total length (Supplemental Figure 4N）
OE-Control	OE-CD44
1.56337	2.31382
0.663192	2.55633
0.773574	2.0876

## Sheet: Supplementary Figure 6
	Relative CD44 protein level (Supplemental Figure 6C)
	Ctrl	Pro	E1	E2	E3
	1.00016	0.216083	0.671187	0.862959	1.08135
	1.00327	0.0318746	0.680815	0.650939	0.88925
	1.01337	0.454599	0.211871	0.29524	0.586374
	Total length (% of Ctrl) (Supplemental Figure 6D)
	Ctrl	Pro	E1	E2	E3
	1.02306	0.516324	0.778273	0.813952	0.862504
	1.05486	0.604679	0.752861	0.796197	0.849461
	0.922164	0.579771	0.564288	0.86688	0.844497
	Total branching length (% of Ctrl) (Supplemental Figure 6E)
	Ctrl	Pro	E1	E2	E3
	1.02798	0.401518	0.686258	0.756973	0.801331
	1.05007	0.545424	0.700077	0.735563	0.808411
	0.922034	0.500384	0.477523	0.80261	0.815235
